# Supplementary material for: Alanyl-Glutamine Protects against Lipopolysaccharide-Induced Liver Injury in Mice via Alleviating Oxidative Stress, Inhibiting Inflammation, and Regulating Autophagy
Source: Antioxidants (Basel). 2022 May 27;11(6):1070. doi: 10.3390/antiox11061070 (PMC9220087; doi:10.3390/antiox11061070)
Supplement: Supplementary file 1 [file antioxidants-11-01070-s001.zip]

Archive with 1 entries (1 files):
- antioxidants-1716965-supplementary.pdf
